# Supplementary material for: Adaptive Models for Gene Networks
Source: PLoS One. 2012 Feb 16;7(2):e31657. doi: 10.1371/journal.pone.0031657 (PMC3280989; doi:10.1371/journal.pone.0031657)
Supplement: Data S1 — p53_data.txt. p53 fluorescence measurement data file. (TXT) [file pone.0031657.s003.txt]

6.764
6.384
6.727
6.482
6.937
8.235
8.244
8.716
11.85
12.183
12.768
19.542
19.613
19.576
25.141
24.591
23.187
24.58
24.578
24.543
23.806
24.566
22.771
16.872
16.866
16.932
13.336
12.366
11.351
8.274
9.224
8.336
8.654
8.184
8.653
8.661
8.651
8.713
7.392
8.393
8.472
9.277
9.262
9.24
9.963
10.123
9.905
9.816
9.696
9.834
12.312
12.922
13.32
14.171
14.135
14.143
15.386
16.346
15.464
17.286
17.291
17.309
18.395
18.893
18.472
18.272
18.772
18.383
16.681
16.677
16.702
11.543
10.579
10.594
9.202
9.502
9.246
8.246
8.141
8.276
7.884
7.424
7.87
7.597
7.793
7.433
8.128
8.554
8.157
6.977
7.1
7.216
8.182
8.382
8.215
8.537
8.526
8.925
11.111
11.341
11.101
13.288
13.367
13.408
14.115
14.565
14.118
16.106
17.236
16.182
15.162
15.532
15.202
17.121
19.102
18.11
16.511
16.113
16.573
12.665
11.685
11.716
9.248
8.888
8.961
7.369
7.354
7.356
6.682
6.582
6.587
5.555
5.549
5.774
6.636
6.536
6.533
6.231
6.481
6.446
6.24
6.235
6.279
5.47
5.435
5.502
6.754
6.675
6.721
7.568
7.563
7.65
8.354
8.554
8.675
9.31
9.31
9.459
11.27
11.137
11.346
12.339
12.327
12.311
12.029
12.019
12.039
13.71
13.821
13.54
14.169
14.249
14.19
12.543
12.963
12.59
9.712
8.542
9.719
7.583
7.568
7.527
6.546
6.246
6.264
5.926
5.467
5.916
5.467
5.956
5.977
5.691
5.451
5.818
6.496
6.746
6.601
7.444
7.341
7.478
8.135
8.035
8.197
7.483
7.432
7.633
7.171
7.154
7.189
7.431
7.641
7.532
7.445
7.235
7.524
7.922
8.103
8.192
9.175
9.189
9.293
9.929
9.899
9.572
10.515
10.938
10.574
11.17
11.204
11.271
13.65
13.583
13.759
14.867
14.792
14.809
14.803
14.806
14.886
15.13
15.102
15.258
16.666
16.3872
17.816
18.694
16.668
19.713
19.1
18.103
20.938
21.703
22.665
21.678
18.738
15.643
16.71
14.977
14.906
14.971
13.428
13.373
13.373
12.46
12.252
11.284
12.211
12.284
11.194
11.197
11.123
10.127
11.238
10.362
10.147
10.811
9.661
9.755
10.224
9.462
10.209
9.181
8.149
7.052
9.905
