# Supplementary material for: Adaptive Models for Gene Networks
Source: PLoS One. 2012 Feb 16;7(2):e31657. doi: 10.1371/journal.pone.0031657 (PMC3280989; doi:10.1371/journal.pone.0031657)
Supplement: Data S2 — mdm2_data.txt. MDM2 fluorescence measurement data file. (TXT) [file pone.0031657.s004.txt]

  1.5420000e+001
  1.5923000e+001
  1.6068000e+001
  1.5394000e+001
  1.5923000e+001
  1.7647000e+001
  1.5530000e+001
  1.5633000e+001
  1.4821000e+001
  1.5576000e+001
  1.5439000e+001
  1.1270000e+001
  1.1654000e+001
  1.1814000e+001
  1.3369000e+001
  1.3097000e+001
  1.3126000e+001
  1.9335000e+001
  1.8192000e+001
  1.8344000e+001
  2.2832000e+001
  2.1660000e+001
  2.1789000e+001
  2.6472000e+001
  3.0260000e+001
  3.0212000e+001
  3.2961000e+001
  3.9507000e+001
  3.9250000e+001
  4.1301000e+001
  4.1330000e+001
  4.1267000e+001
  4.3209000e+001
  4.6662000e+001
  4.6621000e+001
  4.4673000e+001
  4.4663000e+001
  4.4405000e+001
  3.9203000e+001
  3.6702000e+001
  3.1525000e+001
  2.8401000e+001
  2.7616000e+001
  2.6521000e+001
  2.5570000e+001
  2.4493000e+001
  2.3595000e+001
  2.2181000e+001
  2.1718000e+001
  2.2983000e+001
  2.2187000e+001
  2.3831000e+001
  2.3878000e+001
  2.2893000e+001
  2.1879000e+001
  2.2839000e+001
  2.4876000e+001
  2.5137000e+001
  2.7032000e+001
  2.9904000e+001
  2.9597000e+001
  2.8478000e+001
  2.8845000e+001
  2.7130000e+001
  2.7939000e+001
  3.4038000e+001
  3.3798000e+001
  3.2759000e+001
  3.5488000e+001
  3.6373000e+001
  3.5536000e+001
  3.4890000e+001
  3.8979000e+001
  3.9736000e+001
  4.0686000e+001
  4.1685000e+001
  4.0230000e+001
  3.7095000e+001
  3.5722000e+001
  3.4751000e+001
  3.3372000e+001
  3.1343000e+001
  3.1337000e+001
  2.9320000e+001
  3.1557000e+001
  3.2868000e+001
  3.1507000e+001
  3.0707000e+001
  3.0504000e+001
  2.7613000e+001
  2.7723000e+001
  2.7613000e+001
  2.7590000e+001
  2.6589000e+001
  2.6493000e+001
  2.6798000e+001
  2.4718000e+001
  2.4353000e+001
  2.3194000e+001
  2.2142000e+001
  2.4880000e+001
  2.5775000e+001
  2.3952000e+001
  2.1876000e+001
  1.8262000e+001
  1.9453000e+001
  1.8466000e+001
  2.0864000e+001
  2.1903000e+001
  2.0271000e+001
  2.0232000e+001
  2.3393000e+001
  2.1402000e+001
  2.4418000e+001
  2.6390000e+001
  2.8619000e+001
  2.8233000e+001
  2.9738000e+001
  2.9590000e+001
  3.3903000e+001
  3.2013000e+001
  3.2079000e+001
  3.1734000e+001
  3.1345000e+001
  3.1365000e+001
  3.0494000e+001
  2.9631000e+001
  2.9655000e+001
  3.5869000e+001
  3.5745000e+001
  3.5671000e+001
  3.2938000e+001
  3.2942000e+001
  3.3026000e+001
  2.9421000e+001
  2.8099000e+001
  2.8168000e+001
  2.5817000e+001
  2.6928000e+001
  2.6950000e+001
  2.5758000e+001
  2.5794000e+001
  2.4855000e+001
  2.5940000e+001
  2.5794000e+001
  2.5826000e+001
  1.9610000e+001
  1.9836000e+001
  1.9703000e+001
  1.5937000e+001
  1.6483000e+001
  1.6510000e+001
  1.8691000e+001
  1.8136000e+001
  1.8172000e+001
  1.5551000e+001
  1.6379000e+001
  1.6128000e+001
  2.1578000e+001
  2.1141000e+001
  2.0855000e+001
  1.9181000e+001
  1.9655000e+001
  1.9711000e+001
  1.8916000e+001
  1.9837000e+001
  1.9454000e+001
  2.1555000e+001
  2.2161000e+001
  2.2140000e+001
  1.9154000e+001
  1.8707000e+001
  1.8062000e+001
  2.1636000e+001
  2.2701000e+001
  2.1580000e+001
  2.8335000e+001
  2.6662000e+001
  2.7780000e+001
  2.6262000e+001
  2.8904000e+001
  2.9041000e+001
  2.7813000e+001
  2.8413000e+001
  2.7650000e+001
  2.8881000e+001
  2.8183000e+001
  3.1052000e+001
  3.2670000e+001
  3.3835000e+001
  3.1984000e+001
  3.1190000e+001
  3.0717000e+001
  3.1773000e+001
  3.1516000e+001
  3.2151000e+001
  3.2046000e+001
  2.6671000e+001
  2.8088000e+001
  2.5930000e+001
  2.8247000e+001
  3.1330000e+001
  3.1072000e+001
  2.9581000e+001
  2.7017000e+001
  2.8118000e+001
  2.5178000e+001
  2.6359000e+001
  2.8998000e+001
  2.7756000e+001
  2.7883000e+001
  2.9728000e+001
  2.6890000e+001
  2.8562000e+001
  2.6278000e+001
  2.2221000e+001
  2.3575000e+001
  2.2350000e+001
  2.1845000e+001
  2.1610000e+001
  2.1214000e+001
  2.1489000e+001
  2.0573000e+001
  2.3026000e+001
  2.2452000e+001
  2.3342000e+001
  2.3468000e+001
  2.5705000e+001
  2.4696000e+001
  2.4640000e+001
  2.5568000e+001
  2.3850000e+001
  2.3446000e+001
  2.4324000e+001
  2.4437000e+001
  2.4603000e+001
  2.3816000e+001
  2.5223000e+001
  2.5083000e+001
  2.8757000e+001
  2.8860000e+001
  2.7775000e+001
  2.5105000e+001
  2.6902000e+001
  2.6959000e+001
  2.4395000e+001
  2.5182000e+001
  2.6430000e+001
  3.0741000e+001
  3.1648000e+001
  3.0801000e+001
  3.1021000e+001
  3.1237000e+001
  2.9696000e+001
  3.1843000e+001
  3.1751000e+001
  3.2601000e+001
  2.9318000e+001
  3.1497000e+001
  3.0806000e+001
  3.7111000e+001
  3.6973000e+001
  3.6498000e+001
  3.5063000e+001
  3.5505000e+001
  3.4831000e+001
  3.2550000e+001
  3.4708000e+001
  3.5250000e+001
  3.4779000e+001
  3.4511000e+001
  3.5930000e+001
  3.3172000e+001
  3.3729000e+001
  3.0959000e+001
  3.1944000e+001
  3.2013000e+001
  3.2965000e+001
  3.2143000e+001
  3.2170000e+001
  3.1657000e+001
  3.4249000e+001
  3.4556000e+001
  3.3168000e+001
  3.5338000e+001
